# Supplementary material for: The pigeon circovirus evolution, epidemiology and interaction with the host immune system under One Loft Race rearing conditions
Source: Sci Rep. 2024 Jun 15;14:13815. doi: 10.1038/s41598-024-64587-3 (PMC11178769; doi:10.1038/s41598-024-64587-3)
Supplement: Supplementary file 1 — Supplementary Information 1. [file 41598_2024_64587_MOESM1_ESM.xlsx]

## Sheet: Arkusz1
												PiCV PCR screening
												blood
												Day of the experiment
				0			7			14			21			28			35			42
	Flock NO	Bird NO	cq value	cn*	Strain	cq value	cn*	Strain	cq value	cn*	Strain	cq value	cn*	Strain	cq value	cn*	Strain	cq value	cn*	Strain	cq value	cn*	Strain
	I	1	37.07	3	-	-	1	-	-	3	-	-	4	-	-	1	-	37.21	2	-	38.52	3	-
	I	2	28.88	223	-	29.87	123	BI_2b	26.25	597	-	32.14	26	-	30.97	81	-	32.88	38	BI_2f	33.27	11	-
	I	3	32.6	22	-	33.36	17	-	29.96	101	-	34.57	7	-	36.16	4	-	36.89	1	-	36.99	2	-
	II	1	32.94	12	BII_1a	30.18	80	-	29.9	92.25	-	32.95	12	BII_1d	34.55	8	-	36.57	5	-	35.73	3	-
	II	2	-	1	-	24.91	1535	-	20.38	13550	BII_2c	20.98	4380	BII_2d	18.4	22950	BII_2e	x	x	-	x	x	-
	II	3	-	2	-	29.33	142	-	26.32	5050	-	28.6	45	BII_3d	29	116	-	29.44	104	-	30.7	33	-
	III	1	-	3	-	-	0	-	-	2	-	-	2	-	-	0	-	-	0	-	-	0	-
	III	2	31.55	690	BIII_2a	34.01	84	BIII_2b	17.86	29710	BIII_2c	18.96	26250	BIII_2d	20.2	12310	BIII_2e	20.52	17095	BIII_2f	20.82	12785	BIII_2g
	III	3	30.08	92	BIII_3a	31.74	26	-	33.75	9	-	36.93	2	-	36.88	4	-	37.36	2	-	38.04	5	-
	IV	1	-	1	BIV_1a	29.58	203	-	33.7	10	-	36.72	7	-	-	2	-	38.14	6.2	-	-	0	-
	IV	2	26.64	3937	BIV_2a	24.56	3305	-	22.52	97750	BIV_2c	20.33	11385	BIV_2d	22.75	34500	BIV_2e	24.78	2215	-	26.32	550	BIV_2g
	IV	3	27.19	527	BIV_3a	29.2	137	-	29.5	134	-	29.84	128	BIV_3d	30.94	37	-	34.99	8	-	35.07	6	-
	V	1	27.99	3062	BV_1a	30.52	426	-	26.19	495	BV_1c	29.7	83	-	29.52	78	-	30.92	79	-	31.24	27	-
	V	2	21.8	116950	BV_2a	19.61	43700	BV_2b	x	x	-	x	x	-	x	x	-	x	x	-	x	x	-
	V	3	-	4	BV_3a	30.35	487	BV_3b	29.68	2447	BV_3c	27.2	237	BV_3d	29.32	179	BV_3e	35.02	9	-	34	7	-
				8368.6			3351.07			10710.7			3040.57			5019.29			1504.94			1033.23
												swabs
												Day of the experiment
				0			7			14			21			28			35			42
	Flock NO	Bird NO	cq value	cn*	Strain	cq value	cn*	Strain	cq value	cn*	Strain	cq value	cn*	Strain	cq value	cn*	Strain	cq value	cn*	Strain	cq value	cn*	Strain
	I	1	27.35	1002	SI_1a	31.36	75	-	36.55	6		-	0		38.81	4		38.85	1		37.54	1
	I	2	28.47	365	SI_2a	30.77	198	-	20.35	16650	SI_2c	25.69	1035	SI_2d	24.54	1795	-	28.71	103	-	33.09	12	SI_2g
	I	3	22.08	8200	SI_3a	25.45	2040	SI_3b	21.86	8205	SI_3c	26.79	955	SI_3d	27.48	295	-	29.56	129	-	34.51	15	SI_3g
	II	4	35.2	4	-	26.51	475	SII_1b	25.99	760	SII_1c	31.83	33	-	31.05	57	-	33.73	8	-	35.43	6	SII_1g
	II	5	-	3	-	24.33	2895	SII_2b	19.4	27100	-	20.19	13750	-	17.71	83200	-	x	x	-	x	x	-
	II	6	35.3	6	-	22.51	6180	SII_3b	18.48	40450	SII_3c	22.98	3025	-	24.23	2210	-	26.69	455	-	31.71	59	-
	III	7	33.3	100	-	31.37	1185	-	36.94	13	-	37.58	6	-	36.26	9	-	37.26	4	-	38.78	2	-
	III	8	26.43	1080	-	28.22	3760	-	16.25	301250	-	20.77	18050	-	20.03	28950	-	23.62	3155	-	25.81	800	-
	III	9	21.65	11300	-	22.16	6200	SIII_3b	30.16	212		30.91	57	SIII_3d	35.28	10	-	36.58	2	-	37.57	2	-
	IV	10	37.43	1	-	29.12	643	SIV_1b	27.53	360	SIV_1c	35.34	54	SIV_1d	31.7	73	-	34.73	5	-	34.82	10	-
	IV	11	19.26	38950	-	21.41	250	SIV_2b	20.46	41500	-	19.61	47050	-	21.53	15550	-	21.5	14870	-	28.57	259	-
	IV	12	22.34	4230	-	27.95	590		26.31	1160		32.39	34	-	27.91	307	-	28.67	224	-	32.66	27	-
	V	13	25.88	4315	-	27.49	2330	SV_1b	21.91	9335	-	26.16	2655	SV_1d	26.4	775	-	26.99	657	-	30.77	83	-
	V	14	21.06	13400	-	16.91	137750	-	x	x	-	x	x	-	x	x	-	x	x	-	x	x	-
	V	15	35.96	9	-	33.79	931	-	25.34	4500	-	-	2	-	24.1	2040	-	24.38	2660	-	28.31	769	SV_3g
				5531			11033.5			32250.1			6193.29			9662.5			1713.31			157.308
	* PiCV copy number/ 1uL
	x	no sample, bird died
		PiCV full genome obtained from blood and strain name
		PiCV full genome obtained from cloca and strain name

## Sheet: Arkusz2
		Swabs
							ddPCR Swab		after optimization															ddPCR Swab		before optimization
		Pobrania						Numer ptaka											Pobrania						Numer ptaka
			1	2	3	4	5	6	7	8	9	10	11	12	13	14	15			1	2	3	4	5	6	7	8	9	10	11	12	13	14	15
		a	113	500	19455	1,8	0	3,1	19,7	480	1419	0	2	9655	1391	2365	1,9		a	1002	365	8200	4	3	6	100	1080	11300	1	38950	4230	4315	13400	9
		b	16.6	29,6	707	155	493	1050	26,7	690	2110	350	4160	57,7	168	21000	82,9		b	75	198	2040	475	2875	6180	1185	3760	6200	643	250	590	2330	137750	931
		c	3.8	24820	4035	417	15705	78700	4	31700	91,7	157	4845	130	992	x	1346,5		c	6	16650	8205	760	27100	40450	13	301250	212	360	41500	1160	9335	x	4500
		d	0	862	2330	38	25275	2101	3	10040	108,5	7	21630	19	1188	x	2810		d	0	1035	955	33	13750	3025	6	18050	57	54	47050	34	2655	x	2
		e	0	3205	261,5	39,7	30300	1950	3	19175	4	34,8	8120	457	816	x	1530		e	4	1795	295	57	83200	2210	9	28950	10	73	15550	307	775	x	2040
		f	0	157	915	19	x	328	0	3695	1	25,8	2440	98,1	304	x	1702		f	1	103	129	8	x	455	4	3155	2	5	14870	224	657	x	2660
		g	3,4	17	12,5	10,6	x	9,5	0	243	0	2,1	94,1	41,5	33,6	x	41,5		g	1	12	15	6	x	59	2	800	2	10	259	27	83	x	769
		h	3,5	525	14,1	4,8	x	18,4	3,1	718	0	4,8	156	8,2	5,4	x	58,9		h	26	870	102	17	x	44	18	2240	2	16	280	15	23	x	304
		MN pobrania																	MN pobrania
		2360.47	113	500	19455	2	0	3	20	480	1419	0	2	9655	1391	2365	2		5530.87	1000	365	8200	4	3	6	100	1080	11300	1	38950	4230	4315	13400	9
		2073.2	17	30	707	155	493	1050	27	690	2110	350	4160	58	168	21000	83		11032.1	75	198	2040	475	2875	6180	1185	3760	6200	643	250	590	2330	137750	931
		11639.5	4	24820	4035	417	15705	78700	4	31700	98	157	4845	130	992		1346		32250.1	6	16650	8205	760	27100	40450	13	301250	212	360	41500	1160	9335		4500
		4743.64	0	862	2330	38	25275	2101	3	10040	108	7	21630	19	1188		2810		6193.29	0	1035	955	33	13750	3025	6	18050	57	54	47050	34	2655		2
		4706.86	0	3205	261	40	30300	1950	3	19175	4	35	8120	457	816		1530		9662.5	4	1795	295	57	83200	2210	9	28950	10	73	15550	307	775		2040
		745	0	157	915	19		328	0	3695	1	26	2440	98	304		1702		1713.31	1	103	129	8		455	4	3155	2	5	14870	224	657		2660
		38.9231	3	17	12	10		9	0	243	0	2	94	41	34		41		157.308	1	12	15	6		59	2	800	2	10	259	27	83		769
		116.846	3	525	14	5		18	3	718	0	5	156	8	5		59		304.385	26	870	102	17		44	18	2240	2	16	280	15	23		304
																								ddPCR Blood		before optimization																ddPCR Blood		before optimization
																			Pobrania						Numer ptaka												Pobrania						Numer ptaka
						Swabs														1	2	3	4	5	6	7	8	9	10	11	12	13	14	15	MN dla pobrania			1	2	3	4	5	6	7	8	9	10	11	12
				A	B	C	D	E	F	G	H								a	0	223	22	12	0	0	0	690	92	0	3937	527	3062	116950	0	8367.67		a	0	42	4	4	0	0	0	240	28	0	590	100
	serie1	swab	opt	2360	2073	11639	4743	4706	745	38	116								b	0	123	17	80	1535	142	0	84	26	203	3305	137	426	43700	487	3351		b	0	33	7	35	1440	44	0	650	13	63	1568	97
	serie2	swab	n-opt	5530	11032	32250	6193	9662	1713	157	304								c	0	597	101	92	13550	5050	0	29710	9	10	97750	134	495		2447	10710.4		c	0	678	77	69	27800	910	2	49750	7	9	4170	71
	serie3	blood	n -opt	8368	3351	10710	3039	5018	1503	1032	671								d	0	26	7	12	4380	45	0	26250	0	0	11385	128	83		237	3039.5		d	0	40	4	15	22640	95	0	32600	2	1	21410	85
	serie 4	blood opt	opt	342.6	1334.8	6054.07	5526.86	4665	1261.54	202.692	91								e	0	81	0	8	22950	116	0	12310	0	0	34500	37	78		179	5018.5		e	1	7	3	5	15245	12	0	39000	3	11	10810	36
																			f	0	38	0	0		104	0	17095	0	0	2215	8	79		0	1503		f	6	15	1	2		89	0	15145	6	1	1054	6
																			g	0	11	0	0		33	0	12785	0	0	550	0	27		7	1031.77		g	0	1	0	2		14	0	2460	0	0	150	0
																			h	0	11	0	0		50	0	8330	0	0	311	0	24		0	671.231		h	0	8	0	0		35	0	678	0	0	445	1
																									IFN- gamma expression
																			Dzień exp						Numer ptaka
																				1	2	3	4	5	6	7	8	9	10	11	12	13	14	15	MN dla pobrania
																			a	0.314931	2.49161	0.84	0.62	0.3	0.4	0.7	0.54	0.4	1.97	1.4	2.3	3.39	3.48	1.72	1.3911
																			b	0.474896	3.1	0.39	1.02	0.43	0.45	0.8	2.24	1.79	0.92	1.32	1.47	4.8	1.35	0.23	1.38566
																			c	0.28	0.74	0.34	0.77	0.18	0.84	2	1.54	2.39	1.38	3.24	0.69	4.5		1.18	1.43357
						IFN							IgG						d	0.39	0.43	1.39	0.61	2.49	1.2	3.6	1.28	0.46	0.28	1.33	0.95	6.58		0.45	1.53143
				A	B	C	D	E	F	G	H		A	C	E	G			e	1.07	0.99	1.09	0.45	1.11	0.8	5.26	0.92	1.69	0.45	0.48	1.39	2.06		0.42	1.29857
				1.391	1.3866	1.434	1.531	1.299	1.16	1.2	1.164		1.5216	1.4588	1.7957	1.681			f	0.73	0.99	1.58	0.6		0.56	2.85	1.71	0.64	0.76	0.95	1.05	2.12		0.54	1.16
																			g	0.45	0.7	0.75	0.63		1.6	2.38	2.52	0.88	0.67	0.65	1.61	2.24		0.52	1.2
														IgG					h	0.36	0.95	1.81	0.33		1.53	2.1	1.95	0.73	0.9	1.04	1.6	1.26		0.57	1.16385
[truncated: 4 more columns]
